# Supplementary material for: Molar Cervical Root Cross‐Sectional Morphology and Diet in Extant Catarrhines
Source: Am J Biol Anthropol. 2025 Nov 18;188(3):e70164. doi: 10.1002/ajpa.70164 (PMC12625805; doi:10.1002/ajpa.70164)
Supplement: Supplementary file 2 — Data S2: Supporting Information. [file AJPA-188-e70164-s001.zip]

Archive with 298 entries (297 files):
- Cross-Section Tiff Files/
- Cross-Section Tiff Files/mcz_37264_Rm1.tif
- Cross-Section Tiff Files/mcz_29786_Rm1.tif
- Cross-Section Tiff Files/mcz_20041_Rm1.tif
- __MACOSX/Cross-Section Tiff Files/._mcz_20041_Rm1.tif
- Cross-Section Tiff Files/mcz_36031_Rm1.tif
- Cross-Section Tiff Files/amnh_52237_Rm2.tif
- Cross-Section Tiff Files/amnh_90309_Rm1.tif
- __MACOSX/Cross-Section Tiff Files/._amnh_90309_Rm1.tif
- Cross-Section Tiff Files/mcz_15312_Rm1.tif
- __MACOSX/Cross-Section Tiff Files/._mcz_15312_Rm1.tif
- Cross-Section Tiff Files/amnh_A999687_Rm1.tif
- Cross-Section Tiff Files/amnh_52237_Rm3.tif
- __MACOSX/Cross-Section Tiff Files/._amnh_52237_Rm3.tif
- Cross-Section Tiff Files/mcz_12742_Rm1.tif
- __MACOSX/Cross-Section Tiff Files/._mcz_12742_Rm1.tif
- Cross-Section Tiff Files/mcz_57482_Rm1.tif
- __MACOSX/Cross-Section Tiff Files/._mcz_57482_Rm1.tif
- Cross-Section Tiff Files/mcz_37280_Rm1.tif
- Cross-Section Tiff Files/mcz_37264_Rm2.tif
- Cross-Section Tiff Files/mcz_37280_Rm3.tif
- __MACOSX/Cross-Section Tiff Files/._mcz_37280_Rm3.tif
- Cross-Section Tiff Files/mcz_12742_Rm3.tif
- __MACOSX/Cross-Section Tiff Files/._mcz_12742_Rm3.tif
- Cross-Section Tiff Files/mcz_29786_Rm2.tif
- Cross-Section Tiff Files/amnh_52237_Rm1.tif
- Cross-Section Tiff Files/mcz_36031_Rm2.tif
- Cross-Section Tiff Files/amnh_A999687_Rm3.tif
- Cross-Section Tiff Files/amnh_90309_Rm2.tif
- Cross-Section Tiff Files/mcz_15312_Rm2.tif
- __MACOSX/Cross-Section Tiff Files/._mcz_15312_Rm2.tif
- Cross-Section Tiff Files/mcz_15312_Rm3.tif
- __MACOSX/Cross-Section Tiff Files/._mcz_15312_Rm3.tif
- Cross-Section Tiff Files/amnh_A999687_Rm2.tif
- Cross-Section Tiff Files/mcz_36031_Rm3.tif
- Cross-Section Tiff Files/mcz_20041_Rm3.tif
- __MACOSX/Cross-Section Tiff Files/._mcz_20041_Rm3.tif
- Cross-Section Tiff Files/mcz_29786_Rm3.tif
- Cross-Section Tiff Files/mcz_12742_Rm2.tif
- __MACOSX/Cross-Section Tiff Files/._mcz_12742_Rm2.tif
- Cross-Section Tiff Files/mcz_57482_Rm2.tif
- __MACOSX/Cross-Section Tiff Files/._mcz_57482_Rm2.tif
- Cross-Section Tiff Files/mcz_37280_Rm2.tif
- Cross-Section Tiff Files/mcz_37264_Rm3.tif
- Cross-Section Tiff Files/mcz_41428_Rm3.tif
- __MACOSX/Cross-Section Tiff Files/._mcz_41428_Rm3.tif
- Cross-Section Tiff Files/amnh_52210_Rm3.tif
- Cross-Section Tiff Files/mcz_41421_Rm1.tif
- Cross-Section Tiff Files/mcz_47015_Rm1.tif
- Cross-Section Tiff Files/amnh_52210_Rm2.tif
- Cross-Section Tiff Files/mcz_41428_Rm2.tif
- __MACOSX/Cross-Section Tiff Files/._mcz_41428_Rm2.tif
- Cross-Section Tiff Files/mcz_23160_Rm1.tif
- __MACOSX/Cross-Section Tiff Files/._mcz_23160_Rm1.tif
- Cross-Section Tiff Files/mcz_37382_Rm1.tif
- __MACOSX/Cross-Section Tiff Files/._mcz_37382_Rm1.tif
- Cross-Section Tiff Files/amnh_52209_Rm1.tif
- Cross-Section Tiff Files/amnh_52209_Rm3.tif
- Cross-Section Tiff Files/mcz_37382_Rm3.tif
- __MACOSX/Cross-Section Tiff Files/._mcz_37382_Rm3.tif
- Cross-Section Tiff Files/mcz_23160_Rm3.tif
- __MACOSX/Cross-Section Tiff Files/._mcz_23160_Rm3.tif
- Cross-Section Tiff Files/mcz_47015_Rm3.tif
- Cross-Section Tiff Files/mcz_41421_Rm3.tif
- Cross-Section Tiff Files/mcz_47015_Rm2.tif
- Cross-Section Tiff Files/mcz_41421_Rm2.tif
- Cross-Section Tiff Files/amnh_52210_Rm1.tif
- Cross-Section Tiff Files/mcz_41428_Rm1.tif
- __MACOSX/Cross-Section Tiff Files/._mcz_41428_Rm1.tif
- Cross-Section Tiff Files/mcz_23160_Rm2.tif
- __MACOSX/Cross-Section Tiff Files/._mcz_23160_Rm2.tif
- Cross-Section Tiff Files/mcz_37382_Rm2.tif
- __MACOSX/Cross-Section Tiff Files/._mcz_37382_Rm2.tif
- Cross-Section Tiff Files/amnh_52209_Rm2.tif
- Cross-Section Tiff Files/mcz_50958_Rm2.tif
- Cross-Section Tiff Files/mcz_36032_Rm2.tif
- Cross-Section Tiff Files/mcz_20039_Rm1.tif
- __MACOSX/Cross-Section Tiff Files/._mcz_20039_Rm1.tif
- Cross-Section Tiff Files/mcz_41493_Rm3.tif
- __MACOSX/Cross-Section Tiff Files/._mcz_41493_Rm3.tif
- Cross-Section Tiff Files/mcz_37517_Rm3.tif
- __MACOSX/Cross-Section Tiff Files/._mcz_37517_Rm3.tif
- Cross-Section Tiff Files/mcz_21161_Rm2.tif
- __MACOSX/Cross-Section Tiff Files/._mcz_21161_Rm2.tif
- Cross-Section Tiff Files/mcz_23196_Rm1.tif
- __MACOSX/Cross-Section Tiff Files/._mcz_23196_Rm1.tif
- Cross-Section Tiff Files/mcz_21161_Rm3.tif
- __MACOSX/Cross-Section Tiff Files/._mcz_21161_Rm3.tif
- Cross-Section Tiff Files/mcz_37517_Rm2.tif
- __MACOSX/Cross-Section Tiff Files/._mcz_37517_Rm2.tif
- Cross-Section Tiff Files/mcz_41493_Rm2.tif
- __MACOSX/Cross-Section Tiff Files/._mcz_41493_Rm2.tif
- Cross-Section Tiff Files/amnh_52640_Rm1.tif
- Cross-Section Tiff Files/mcz_50958_Rm3.tif
- Cross-Section Tiff Files/mcz_50958_Rm1.tif
- Cross-Section Tiff Files/mcz_36032_Rm1.tif
- Cross-Section Tiff Files/mcz_20039_Rm2.tif
- __MACOSX/Cross-Section Tiff Files/._mcz_20039_Rm2.tif
- Cross-Section Tiff Files/mcz_23196_Rm2.tif
- __MACOSX/Cross-Section Tiff Files/._mcz_23196_Rm2.tif
- Cross-Section Tiff Files/mcz_21161_Rm1.tif
- __MACOSX/Cross-Section Tiff Files/._mcz_21161_Rm1.tif
- Cross-Section Tiff Files/mcz_23196_Rm3.tif
- __MACOSX/Cross-Section Tiff Files/._mcz_23196_Rm3.tif
- Cross-Section Tiff Files/mcz_37517_Rm1.tif
- __MACOSX/Cross-Section Tiff Files/._mcz_37517_Rm1.tif
- Cross-Section Tiff Files/amnh_52640_Rm2.tif
- Cross-Section Tiff Files/mcz_41493_Rm1.tif
- __MACOSX/Cross-Section Tiff Files/._mcz_41493_Rm1.tif
- Cross-Section Tiff Files/mcz_20039_Rm3.tif
- __MACOSX/Cross-Section Tiff Files/._mcz_20039_Rm3.tif
- Cross-Section Tiff Files/mcz_20038_Rm2.tif
- __MACOSX/Cross-Section Tiff Files/._mcz_20038_Rm2.tif
- Cross-Section Tiff Files/mcz_41414_Rm1.tif
- Cross-Section Tiff Files/mcz_47016_Rm3.tif
- Cross-Section Tiff Files/mcz_19187_Rm1.tif
- __MACOSX/Cross-Section Tiff Files/._mcz_19187_Rm1.tif
- Cross-Section Tiff Files/mcz_19976_Rm1.tif
- __MACOSX/Cross-Section Tiff Files/._mcz_19976_Rm1.tif
- Cross-Section Tiff Files/mcz_21160_Rm1.tif
- Cross-Section Tiff Files/mcz_23163_Rm3.tif
- __MACOSX/Cross-Section Tiff Files/._mcz_23163_Rm3.tif
- Cross-Section Tiff Files/mcz_23197_Rm2.tif
- __MACOSX/Cross-Section Tiff Files/._mcz_23197_Rm2.tif
- Cross-Section Tiff Files/amnh_52641_Rm3.tif
- Cross-Section Tiff Files/mcz_37365_Rm2.tif
- __MACOSX/Cross-Section Tiff Files/._mcz_37365_Rm2.tif
- Cross-Section Tiff Files/mcz_37516_Rm1.tif
- __MACOSX/Cross-Section Tiff Files/._mcz_37516_Rm1.tif
- Cross-Section Tiff Files/mcz_37365_Rm3.tif
- __MACOSX/Cross-Section Tiff Files/._mcz_37365_Rm3.tif
- Cross-Section Tiff Files/amnh_52641_Rm2.tif
- Cross-Section Tiff Files/mcz_23163_Rm2.tif
- __MACOSX/Cross-Section Tiff Files/._mcz_23163_Rm2.tif
- Cross-Section Tiff Files/mcz_23197_Rm3.tif
- __MACOSX/Cross-Section Tiff Files/._mcz_23197_Rm3.tif
- Cross-Section Tiff Files/mcz_47016_Rm2.tif
- Cross-Section Tiff Files/mcz_8304_Rm1.tif
- __MACOSX/Cross-Section Tiff Files/._mcz_8304_Rm1.tif
- Cross-Section Tiff Files/mcz_20038_Rm3.tif
- __MACOSX/Cross-Section Tiff Files/._mcz_20038_Rm3.tif
- Cross-Section Tiff Files/mcz_20038_Rm1.tif
- __MACOSX/Cross-Section Tiff Files/._mcz_20038_Rm1.tif
- Cross-Section Tiff Files/mcz_41414_Rm2.tif
- Cross-Section Tiff Files/amnh_238034_Rm3.tif
- __MACOSX/Cross-Section Tiff Files/._amnh_238034_Rm3.tif
- Cross-Section Tiff Files/mcz_19976_Rm2.tif
- __MACOSX/Cross-Section Tiff Files/._mcz_19976_Rm2.tif
- Cross-Section Tiff Files/mcz_19187_Rm2.tif
- __MACOSX/Cross-Section Tiff Files/._mcz_19187_Rm2.tif
- Cross-Section Tiff Files/mcz_23197_Rm1.tif
- __MACOSX/Cross-Section Tiff Files/._mcz_23197_Rm1.tif
- Cross-Section Tiff Files/mcz_21160_Rm2.tif
- Cross-Section Tiff Files/mcz_23084_Rm2.tif
- __MACOSX/Cross-Section Tiff Files/._mcz_23084_Rm2.tif
- Cross-Section Tiff Files/mcz_37365_Rm1.tif
- __MACOSX/Cross-Section Tiff Files/._mcz_37365_Rm1.tif
- Cross-Section Tiff Files/mcz_37516_Rm3.tif
- __MACOSX/Cross-Section Tiff Files/._mcz_37516_Rm3.tif
- Cross-Section Tiff Files/mcz_37516_Rm2.tif
- __MACOSX/Cross-Section Tiff Files/._mcz_37516_Rm2.tif
- Cross-Section Tiff Files/amnh_52641_Rm1.tif
- __MACOSX/Cross-Section Tiff Files/._amnh_52641_Rm1.tif
- Cross-Section Tiff Files/mcz_23084_Rm3.tif
- __MACOSX/Cross-Section Tiff Files/._mcz_23084_Rm3.tif
- Cross-Section Tiff Files/mcz_21160_Rm3.tif
- Cross-Section Tiff Files/mcz_19187_Rm3.tif
- __MACOSX/Cross-Section Tiff Files/._mcz_19187_Rm3.tif
- Cross-Section Tiff Files/mcz_19976_Rm3.tif
- __MACOSX/Cross-Section Tiff Files/._mcz_19976_Rm3.tif
- Cross-Section Tiff Files/mcz_47016_Rm1.tif
- Cross-Section Tiff Files/mcz_41414_Rm3.tif
- __MACOSX/Cross-Section Tiff Files/._mcz_41414_Rm3.tif
- Cross-Section Tiff Files/mcz_8304_Rm2.tif
- __MACOSX/Cross-Section Tiff Files/._mcz_8304_Rm2.tif
- Cross-Section Tiff Files/mcz_41463_Rm3.tif
- Cross-Section Tiff Files/mcz_17342_Rm2.tif
- Cross-Section Tiff Files/mcz_41463_Rm2.tif
- Cross-Section Tiff Files/amnh_34714_Rm2.tif
- __MACOSX/Cross-Section Tiff Files/._amnh_34714_Rm2.tif
- Cross-Section Tiff Files/amnh_34714_Rm3.tif
- __MACOSX/Cross-Section Tiff Files/._amnh_34714_Rm3.tif
- Cross-Section Tiff Files/mcz_17342_Rm1.tif
- Cross-Section Tiff Files/mcz_41463_Rm1.tif
- Cross-Section Tiff Files/mcz_23167_Rm2.tif
- Cross-Section Tiff Files/mcz_23986_Rm2.tif
- Cross-Section Tiff Files/amnh_52645_Rm2.tif
- __MACOSX/Cross-Section Tiff Files/._amnh_52645_Rm2.tif
- Cross-Section Tiff Files/mcz_37385_Rm2.tif
- __MACOSX/Cross-Section Tiff Files/._mcz_37385_Rm2.tif
- Cross-Section Tiff Files/mcz_14750_Rm2.tif
- __MACOSX/Cross-Section Tiff Files/._mcz_14750_Rm2.tif
- Cross-Section Tiff Files/mcz_14750_Rm3.tif
- __MACOSX/Cross-Section Tiff Files/._mcz_14750_Rm3.tif
- Cross-Section Tiff Files/mcz_37385_Rm3.tif
- __MACOSX/Cross-Section Tiff Files/._mcz_37385_Rm3.tif
- Cross-Section Tiff Files/amnh_52238_Rm1.tif
- __MACOSX/Cross-Section Tiff Files/._amnh_52238_Rm1.tif
- Cross-Section Tiff Files/amnh_52645_Rm3.tif
- __MACOSX/Cross-Section Tiff Files/._amnh_52645_Rm3.tif
- Cross-Section Tiff Files/mcz_23167_Rm3.tif
- Cross-Section Tiff Files/mcz_23986_Rm3.tif
- Cross-Section Tiff Files/mcz_23986_Rm1.tif
- Cross-Section Tiff Files/mcz_23167_Rm1.tif
- Cross-Section Tiff Files/amnh_52645_Rm1.tif
- __MACOSX/Cross-Section Tiff Files/._amnh_52645_Rm1.tif
- Cross-Section Tiff Files/amnh_52238_Rm3.tif
- __MACOSX/Cross-Section Tiff Files/._amnh_52238_Rm3.tif
- Cross-Section Tiff Files/mcz_37385_Rm1.tif
- __MACOSX/Cross-Section Tiff Files/._mcz_37385_Rm1.tif
- Cross-Section Tiff Files/mcz_14750_Rm1.tif
- __MACOSX/Cross-Section Tiff Files/._mcz_14750_Rm1.tif
- Cross-Section Tiff Files/amnh_52238_Rm2.tif
- __MACOSX/Cross-Section Tiff Files/._amnh_52238_Rm2.tif
- Cross-Section Tiff Files/amnh_52635_Rm2.tif
- __MACOSX/Cross-Section Tiff Files/._amnh_52635_Rm2.tif
- Cross-Section Tiff Files/amnh_19549_Rm2.tif
- Cross-Section Tiff Files/mcz_37519_Rm2.tif
- Cross-Section Tiff Files/mcz_37363_Rm3.tif
- __MACOSX/Cross-Section Tiff Files/._mcz_37363_Rm3.tif
- Cross-Section Tiff Files/mcz_50960_Rm1.tif
- __MACOSX/Cross-Section Tiff Files/._mcz_50960_Rm1.tif
- Cross-Section Tiff Files/amnh_102724_Rm2.tif
- Cross-Section Tiff Files/mcz_41460_Rm1.tif
- __MACOSX/Cross-Section Tiff Files/._mcz_41460_Rm1.tif
- Cross-Section Tiff Files/amnh_167342_Rm1.tif
- Cross-Section Tiff Files/mcz_37363_Rm2.tif
- __MACOSX/Cross-Section Tiff Files/._mcz_37363_Rm2.tif
- Cross-Section Tiff Files/mcz_37519_Rm3.tif
- Cross-Section Tiff Files/amnh_52635_Rm3.tif
- __MACOSX/Cross-Section Tiff Files/._amnh_52635_Rm3.tif
- Cross-Section Tiff Files/amnh_52635_Rm1.tif
- __MACOSX/Cross-Section Tiff Files/._amnh_52635_Rm1.tif
- Cross-Section Tiff Files/amnh_19549_Rm1.tif
- __MACOSX/Cross-Section Tiff Files/._amnh_19549_Rm1.tif
- Cross-Section Tiff Files/amnh_52215_Rm2.tif
- Cross-Section Tiff Files/mcz_37519_Rm1.tif
- Cross-Section Tiff Files/mcz_50960_Rm2.tif
- __MACOSX/Cross-Section Tiff Files/._mcz_50960_Rm2.tif
- Cross-Section Tiff Files/amnh_167342_Rm3.tif
- Cross-Section Tiff Files/mcz_41460_Rm3.tif
- __MACOSX/Cross-Section Tiff Files/._mcz_41460_Rm3.tif
- Cross-Section Tiff Files/amnh_102724_Rm1.tif
- Cross-Section Tiff Files/amnh_167342_Rm2.tif
- Cross-Section Tiff Files/mcz_41460_Rm2.tif
- __MACOSX/Cross-Section Tiff Files/._mcz_41460_Rm2.tif
- Cross-Section Tiff Files/mcz_50960_Rm3.tif
- __MACOSX/Cross-Section Tiff Files/._mcz_50960_Rm3.tif
- Cross-Section Tiff Files/mcz_37363_Rm1.tif
- __MACOSX/Cross-Section Tiff Files/._mcz_37363_Rm1.tif
- Cross-Section Tiff Files/amnh_52215_Rm3.tif
- Cross-Section Tiff Files/mcz_37518_Rm1.tif
- Cross-Section Tiff Files/amnh_52634_Rm1.tif
- Cross-Section Tiff Files/amnh_AL223_Rm2.tif
- Cross-Section Tiff Files/mcz_23164_Rm1.tif
- __MACOSX/Cross-Section Tiff Files/._mcz_23164_Rm1.tif
- Cross-Section Tiff Files/amnh_167338_Rm1.tif
- __MACOSX/Cross-Section Tiff Files/._amnh_167338_Rm1.tif
- Cross-Section Tiff Files/amnh_AL223_Rm3.tif
- Cross-Section Tiff Files/mcz_37362_Rm1.tif
- __MACOSX/Cross-Section Tiff Files/._mcz_37362_Rm1.tif
- Cross-Section Tiff Files/mcz_BOM9493_Rm1.tif
- __MACOSX/Cross-Section Tiff Files/._mcz_BOM9493_Rm1.tif
- Cross-Section Tiff Files/mcz_37278_Rm1.tif
- __MACOSX/Cross-Section Tiff Files/._mcz_37278_Rm1.tif
- Cross-Section Tiff Files/mcz_17702_Rm1.tif
- __MACOSX/Cross-Section Tiff Files/._mcz_17702_Rm1.tif
- Cross-Section Tiff Files/mcz_34264_Rm1.tif
- __MACOSX/Cross-Section Tiff Files/._mcz_34264_Rm1.tif
- Cross-Section Tiff Files/mcz_37518_Rm2.tif
- Cross-Section Tiff Files/amnh_52634_Rm2.tif
- Cross-Section Tiff Files/mcz_34264_Rm3.tif
- __MACOSX/Cross-Section Tiff Files/._mcz_34264_Rm3.tif
- Cross-Section Tiff Files/mcz_17702_Rm3.tif
- Cross-Section Tiff Files/mcz_37278_Rm3.tif
- __MACOSX/Cross-Section Tiff Files/._mcz_37278_Rm3.tif
- Cross-Section Tiff Files/mcz_BOM9493_Rm3.tif
- __MACOSX/Cross-Section Tiff Files/._mcz_BOM9493_Rm3.tif
- Cross-Section Tiff Files/mcz_37362_Rm3.tif
- __MACOSX/Cross-Section Tiff Files/._mcz_37362_Rm3.tif
- Cross-Section Tiff Files/amnh_AL223_Rm1.tif
- Cross-Section Tiff Files/amnh_167338_Rm3.tif
- __MACOSX/Cross-Section Tiff Files/._amnh_167338_Rm3.tif
- Cross-Section Tiff Files/amnh_167338_Rm2.tif
- __MACOSX/Cross-Section Tiff Files/._amnh_167338_Rm2.tif
- Cross-Section Tiff Files/mcz_23164_Rm3.tif
- __MACOSX/Cross-Section Tiff Files/._mcz_23164_Rm3.tif
- Cross-Section Tiff Files/mcz_37362_Rm2.tif
- __MACOSX/Cross-Section Tiff Files/._mcz_37362_Rm2.tif
- Cross-Section Tiff Files/mcz_BOM9493_Rm2.tif
- __MACOSX/Cross-Section Tiff Files/._mcz_BOM9493_Rm2.tif
- Cross-Section Tiff Files/mcz_37278_Rm2.tif
- __MACOSX/Cross-Section Tiff Files/._mcz_37278_Rm2.tif
- Cross-Section Tiff Files/mcz_17702_Rm2.tif
- Cross-Section Tiff Files/mcz_34264_Rm2.tif
- __MACOSX/Cross-Section Tiff Files/._mcz_34264_Rm2.tif
- Cross-Section Tiff Files/amnh_52634_Rm3.tif
- Cross-Section Tiff Files/mcz_37518_Rm3.tif
